# Supplementary material for: Segmentation-Free Estimation of Left Ventricular Ejection Fraction Using 3D CNN Is Reliable and Improves as Multiple Cardiac MRI Cine Orientations Are Combined
Source: Biomedicines. 2024 Oct 12;12(10):2324. doi: 10.3390/biomedicines12102324 (PMC11505352; doi:10.3390/biomedicines12102324)
Supplement: Supplementary file 1 [file biomedicines-12-02324-s001.zip]

Archive with 1 entries (1 files):
- biomedicines-3220298-supplementary.pdf
